# Supplementary material for: Genetic Reconstruction and Forensic Analysis of Chinese Shandong and Yunnan Han Populations by Co-Analyzing Y Chromosomal STRs and SNPs
Source: Genes (Basel). 2020 Jul 3;11(7):743. doi: 10.3390/genes11070743 (PMC7397191; doi:10.3390/genes11070743)
Supplement: Supplementary file 1 [file genes-11-00743-s001.zip › supplementary files/Table S1.xlsx]

## Sheet: Sheet1
Table S1. The RST genetic distances and respective p-values calculated based on 27 Y-STR haplotypes among Shandong Han, Yunnan Han, and referenced 13 Chinese populations.
Populations	Guangdong [Han]	Guangxi [Zhuang]	Shenzhen [Han]	Hainan [Han]	Shanghai [Han]	Hulun Buir [Mongolian]	Xinjiang [Uyghur]	Xinjiang [Kazak]	Yunnan [Yi]	Tibet Chamdo [Tibetan]	Tibet Shigatse [Tibetan]	Changzhou [Han]	Jining [Han]	Shandong [Han]	Yunnan [Han]
Guangdong [Han]	-	0.0000	0.3808	0.0000	0.0000	0.0000	0.0000	0.0000	0.0000	0.0000	0.0000	0.0000	0.0000	0.0000	0.0009
Guangxi [Zhuang]	0.01725	-	0.0000	0.0000	0.0000	0.0000	0.0000	0.0000	0.0000	0.0000	0.0000	0.0000	0.0000	0.0000	0.0000
Shenzhen [Han]	0.00027	0.02456	-	0.0000	0.0000	0.0000	0.0000	0.0000	0.0000	0.0000	0.0000	0.0000	0.0000	0.0000	0.0859
Hainan [Han]	0.02155	0.04217	0.0205	-	0.0000	0.0000	0.0000	0.0000	0.0000	0.0000	0.0000	0.0000	0.0000	0.0000	0.0000
Shanghai [Han]	0.01692	0.04635	0.01552	0.0372	-	0.0000	0.0000	0.0000	0.0000	0.0000	0.0000	0.0000	0.0000	0.0000	0.0000
Hulun Buir [Mongolian]	0.02169	0.05416	0.02253	0.04362	0.03581	-	0.0000	0.0000	0.0000	0.0000	0.0000	0.0000	0.0000	0.0000	0.0000
Xinjiang [Uyghur]	0.04285	0.06852	0.03931	0.0581	0.05455	0.03731	-	0.0000	0.0000	0.0000	0.0000	0.0000	0.0000	0.0000	0.0000
Xinjiang [Kazak]	0.04954	0.07848	0.05332	0.07065	0.06922	0.04729	0.05835	-	0.0000	0.0000	0.0000	0.0000	0.0000	0.0000	0.0000
Yunnan [Yi]	0.04214	0.06639	0.04485	0.06514	0.05724	0.04192	0.04903	0.0638	-	0.0000	0.0000	0.0000	0.0000	0.0000	0.0000
Tibet Chamdo [Tibetan]	0.08197	0.11556	0.07488	0.09105	0.08556	0.08231	0.05222	0.12509	0.1115	-	0.0000	0.0000	0.0000	0.0000	0.0000
Tibet Shigatse [Tibetan]	0.03563	0.06874	0.02769	0.04778	0.04509	0.04338	0.03111	0.0782	0.07369	0.0209	-	0.0000	0.0000	0.0000	0.0000
Changzhou [Han]	0.00812	0.03943	0.00474	0.02732	0.01461	0.02301	0.05402	0.05995	0.05788	0.08256	0.03768	-	0.0000	0.0000	0.0000
Jining [Han]	0.00679	0.03561	0.00508	0.02728	0.02221	0.01782	0.0406	0.05192	0.05184	0.07108	0.02717	0.007	-	0.0000	0.0000
Shandong [Han]	0.00761	0.03828	0.00605	0.02865	0.02132	0.01804	0.0411	0.04718	0.04961	0.07824	0.03068	0.0085	0.00167	-	0.0000
Yunnan [Han]	0.00433	0.03141	0.00123	0.0229	0.01455	0.01691	0.0367	0.05175	0.03999	0.06961	0.02804	0.00586	0.00585	0.00728	-
Diagonal line is indicated by the symbol '-'.
The lower below: genetic distances; the upper right: significant values.
Genetic distances of significance are indicated in underlined format.
P-values less than 0.0005 are indicated in bold format.
