# Supplementary material for: Genetic Reconstruction and Forensic Analysis of Chinese Shandong and Yunnan Han Populations by Co-Analyzing Y Chromosomal STRs and SNPs
Source: Genes (Basel). 2020 Jul 3;11(7):743. doi: 10.3390/genes11070743 (PMC7397191; doi:10.3390/genes11070743)
Supplement: Supplementary file 1 [file genes-11-00743-s001.zip › supplementary files/Table S2.xlsx]

## Sheet: Sheet1
Table S2. The detailed variant information at various Y-STR loci within different Y-SNP haplogroups.
Y-SNP haplogroups	Y-STR loci	variants	number
micro-variants
C2-M217	DYS448	19.2	10
N-M231	DYF387S1	35.3,35.3	1
N-M231	DYF387S1	37.3,37.3	1
N-M231	DYS458	14.1	2
N-M231	DYS458	15.1	1
O1a-M119	DYF387S1	35.3,37.3	1
O1a-M119	DYF387S1	37.3,39	1
O1a-M119	DYF387S1	37.3,37.3	1
O1a-M119	DYS385	13.1,13.1	1
O1a-M119	DYS385	12.1,13.1	1
O1a-M119	DYS438	10.1	1
O1a-M119	DYS448	18.1	1
O1a-M119	DYS627	17.2	2
O1a-M119	DYS627	18.2	2
O1b-M268	DYS449	30.1	1
O1b2-M176	DYS449	30.2	1
O2a1-KL1	DYS448	19.2	2
O2a1-KL1	DYS448	18.2	1
O2a1-KL1	DYS570	19.2	1
O2a1-KL1	DYF387S1	36,37.3	1
O2a2-P201	DYF387S1	37.3,37.3	1
O2a2-P201	DYF387S1	36.3,38.3	1
O2a2b-P164	DYF387S1	36.3,40	1
O2a2b-P164	DYS385	12,16.1	1
O2a2b-P164	DYS385	12,17.2	1
O2a2b-P164	DYS438	10.1	1
O2a2b-P164	DYS448	20.2	1
O2a2a1a2-M7	DYS627	21.2	1
QR-M45	DYS481	23.2	1
QR-M45	DYS518	36.2	11
QR-M45	DYS518	37.2	9
QR-M45	DYS518	38.2	7
QR-M45	DYS518	39.2	2
Copy number variations
C2-M217	DYF387S1	34,35,36	1
N1a1-M46	DYS518	37,38	1
O1a-M119	DYS456	15,16	1
O1b-M268	DYS456	17,18	1
O2a2a1a2-M7	DYS576	19,21	1
O2a2b1a1-M117	DYS389 I	12,13	1
O2a2b1a1-M117	DYS390	23,24	1
O2a2b1a1-M117	DYS385	13,19,20	1
O2a2b-P164	DYS437	15,16	1
O2a2b-P164	DYS456	15,16	1
Null alleles
C2-M217	DYS391	0	2
C2-M217	DYS448	0	1
C2-M217	DYF387S1	0,0	3
C-M130	DYS449	0	1
N-M231	DYS460	0	1
O1a-M119	DYS456	0	4
O1a-M119	DYS460	0	1
O1a-M119	DYS449	0	2
O1a-M119	DYS576	0	1
O1a-M119	DYF387S1	0,0	5
O1a-M119	DYS627	0	2
O1a-M119	DYS518	0	1
O1b-M268	DYS390	0	1
O1b-M268	DYS391	0	1
O1b-M268	DYS458	0	1
O1b-M268	DYS449	0	1
O1b-M268	DYF387S1	0,0	3
O1b-M268	DYS627	0	1
O2a1-KL1	DYS391	0	1
O2a1-KL1	DYS449	0	1
O2a1-KL1	DYF387S1	0,0	2
O2a1-KL1	DYS627	0	1
O2a2b1a1-M117	DYS448	0	1
O2a2b1a1-M117	DYS391	0	1
O2a2b1a1-M117	DYS456	0	1
O2a2b1a1-M117	DYS481	0	1
O2a2b1a1-M117	DYF387S1	0,0	2
O2a2b-P164	DYS391	0	2
O2a2b-P164	DYS456	0	1
O2a2b-P164	DYS460	0	1
O2a2b-P164	DYS449	0	2
O2a2b-P164	DYS570	0	1
QR-M45	DYS391	0	1
QR-M45	DYS456	0	1
QR-M45	DYF387S1	0,0	1
QR-M45	DYS518	0	2
