# Supplementary material for: Genetic Reconstruction and Forensic Analysis of Chinese Shandong and Yunnan Han Populations by Co-Analyzing Y Chromosomal STRs and SNPs
Source: Genes (Basel). 2020 Jul 3;11(7):743. doi: 10.3390/genes11070743 (PMC7397191; doi:10.3390/genes11070743)
Supplement: Supplementary file 1 [file genes-11-00743-s001.zip › supplementary files/Table S3.xlsx]

## Sheet: Sheet1
Table S3. Gene diversities (GDs) of 27 Y-STR loci at 6 sub-populations, as well as in the total group.
Populations	Shandong_C2	Shandong_O1	Shandong_O2	Yunnan_C2	Yunnan_O1	Yunnan_O2	Total
Sample Size	39	33	189	46	182	251	870
DYS438	0.0513	0.3295	0.4179	0	0.1849	0.4937	0.2664
DYS392	0.2294	0.589	0.6786	0.1246	0.5852	0.6616	0.3847
DYS393	0.5358	0.6667	0.3261	0.5575	0.533	0.2733	0.3339
DYS437	0	0.0606	0.5136	0.0435	0.0751	0.5055	0.1777
DYS448	0.5587	0.4545	0.5864	0.6077	0.405	0.6038	0.4177
DYS390	0.3914	0.5436	0.7216	0.3565	0.6195	0.7298	0.4553
DYS19	0.5263	0.3655	0.7294	0.7101	0.543	0.764	0.4339
DYS385a	0.3752	0.6667	0.6833	0.5304	0.6454	0.6772	0.5287
DYS385b	0.78	0.8201	0.8672	0.8541	0.8129	0.8744	0.7232
DYS391	0.274	0.5152	0.3104	0.3159	0.5146	0.3797	0.3769
DYS389 I	0.4858	0.6667	0.4762	0.5671	0.6294	0.508	0.4882
Y-GATA-H4	0.5452	0.6553	0.5134	0.3391	0.628	0.5471	0.4324
DYS533	0.3185	0.5152	0.3996	0.6019	0.5761	0.3492	0.3901
DYS635	0.6491	0.7898	0.757	0.5923	0.7833	0.748	0.5925
DYS389 II	0.5762	0.7765	0.7298	0.6715	0.6782	0.6654	0.619
DYS456	0.3212	0.4375	0.6257	0.1266	0.7117	0.6609	0.4316
DYS481	0.6154	0.7538	0.7782	0.6174	0.7779	0.7765	0.6664
DYS439	0.7679	0.642	0.6746	0.7952	0.6168	0.6322	0.6133
DYS460	0.5735	0.5682	0.5707	0.5952	0.5382	0.5563	0.4933
DYS458	0.7827	0.7235	0.7996	0.7527	0.7847	0.7749	0.7342
DYS449	0.6842	0.8636	0.8697	0.7507	0.8615	0.8661	0.7001
DYS570	0.5061	0.7936	0.8212	0.5449	0.8013	0.7865	0.6779
DYS576	0.7503	0.714	0.7791	0.7575	0.757	0.7628	0.6951
DYF387S1a	0.7099	0.7879	0.7773	0.7275	0.7945	0.7382	0.6569
DYF387S1b	0.6937	0.8182	0.7759	0.7913	0.8216	0.7841	0.6585
DYS627	0.7827	0.8201	0.8418	0.8048	0.7808	0.8259	0.7449
DYS518	0.6653	0.8125	0.8523	0.7778	0.8514	0.8404	0.7478
